# Supplementary material for: Initiating maize pre-breeding programs using genomic selection to harness polygenic variation from landrace populations
Source: BMC Genomics. 2016 Jan 5;17:30. doi: 10.1186/s12864-015-2345-z (PMC4702314; doi:10.1186/s12864-015-2345-z)
Supplement: Additional file 3: — Simulation outputs and accompanying R code for its analysis. Analysis and decision support system for comparing simulation outputs of different designs of initiating a pre-breeding program from maize landrace populations. The ZIP file contains three files: SimulationOutput.RData – Simulation outputs in the R data file format, SimulationFunctions.R – R functions used for analysis, SimulationAnalysis.R – R script for analysis (ZIP 6783 kb) [file 12864_2015_2345_MOESM3_ESM.zip]

Archive with 16 entries (13 files):
- Gorjanc_et_al_SeeD_Additional_file_3_Data_and_Code/
- Gorjanc_et_al_SeeD_Additional_file_3_Data_and_Code/.DS_Store
- __MACOSX/
- __MACOSX/Gorjanc_et_al_SeeD_Additional_file_3_Data_and_Code/
- __MACOSX/Gorjanc_et_al_SeeD_Additional_file_3_Data_and_Code/._.DS_Store
- Gorjanc_et_al_SeeD_Additional_file_3_Data_and_Code/.Rapp.history
- __MACOSX/Gorjanc_et_al_SeeD_Additional_file_3_Data_and_Code/._.Rapp.history
- Gorjanc_et_al_SeeD_Additional_file_3_Data_and_Code/.Rhistory
- __MACOSX/Gorjanc_et_al_SeeD_Additional_file_3_Data_and_Code/._.Rhistory
- Gorjanc_et_al_SeeD_Additional_file_3_Data_and_Code/SimulationAnalysis.R
- __MACOSX/Gorjanc_et_al_SeeD_Additional_file_3_Data_and_Code/._SimulationAnalysis.R
- Gorjanc_et_al_SeeD_Additional_file_3_Data_and_Code/SimulationFunctions.R
- __MACOSX/Gorjanc_et_al_SeeD_Additional_file_3_Data_and_Code/._SimulationFunctions.R
- Gorjanc_et_al_SeeD_Additional_file_3_Data_and_Code/SimulationOutput.RData
- __MACOSX/Gorjanc_et_al_SeeD_Additional_file_3_Data_and_Code/._SimulationOutput.RData
- __MACOSX/._Gorjanc_et_al_SeeD_Additional_file_3_Data_and_Code
