# Supplementary material for: Initiating maize pre-breeding programs using genomic selection to harness polygenic variation from landrace populations
Source: BMC Genomics. 2016 Jan 5;17:30. doi: 10.1186/s12864-015-2345-z (PMC4702314; doi:10.1186/s12864-015-2345-z)
Supplement: Additional file 3: — Simulation outputs and accompanying R code for its analysis. Analysis and decision support system for comparing simulation outputs of different designs of initiating a pre-breeding program from maize landrace populations. The ZIP file contains three files: SimulationOutput.RData – Simulation outputs in the R data file format, SimulationFunctions.R – R functions used for analysis, SimulationAnalysis.R – R script for analysis (ZIP 6783 kb) [file 12864_2015_2345_MOESM3_ESM.zip › Gorjanc_et_al_SeeD_Additional_file_3_Data_and_Code/SimulationAnalysis.R]

### SimulationAnalysis.R
###-----------------------------------------------------------------------------
### What: Analysis and decision support system for comparing different designs of
###       initiating a pre-breeding program from maize landrace populations
###
###       Analysis
###
### Who: Gorjanc, Jenko, Hearne, Hickey
### Last change: 2015-09
###-----------------------------------------------------------------------------

### SETUP
###-----------------------------------------------------------------------------

## Cleanup working space
rm(list=ls())

## Set working directory (change ???)
setwd("~/Dropbox/writing/papers_abstracts/2015/BMCG_2015_SeeD/v1_Submission/Gorjanc_et_al_SeeD_Additional_file_2_Data_and_Code/")
setwd("~/???")

## Load simulation output
load(file="SimulationOutput.RData")

## Data structure
str(SimulationOutput)
## 'data.frame':  241920 obs. of  16 variables:
## $ Approach                  : Factor w/ 3 levels "Landrace","LandraceDH",..: 1 2 3 1 2 3 1 2 3 1 ...
## $ EffectivePopSize          : Factor w/ 2 levels "100K","1K": 2 2 2 2 2 2 2 2 2 2 ...
## $ WithinAccessionDiversity  : Factor w/ 2 levels "0.3","0.9": 1 1 1 1 1 1 1 1 1 1 ...
## $ Heritability              : Factor w/ 2 levels "0.25","0.50": 1 1 1 1 1 1 1 1 1 1 ...
## $ GenoPlatform              : Factor w/ 2 levels "GBS10x@10K","GBS1x@100K": 1 1 1 1 1 1 1 1 1 1 ...
## $ NoPhenotypedAccessionSeeds: Ord.factor w/ 3 levels "1"<"3"<"5": 1 1 1 1 1 1 1 1 1 1 ...
## $ NoSelectedAccessions      : Factor w/ 2 levels "40","80": 1 1 1 1 1 1 1 1 1 1 ...
## $ NoTestedAccessionSeeds    : Ord.factor w/ 3 levels "10"<"20"<"40": 1 1 1 1 1 1 1 1 1 1 ...
## $ NoPhenotypedSyntheticSeeds: Ord.factor w/ 4 levels "0"<"20"<"40"<..: 1 1 1 2 2 2 3 3 3 4 ...
## $ Stage                     : Ord.factor w/ 7 levels "T"<"A"<"S"<"C1"<..: 1 1 1 1 1 1 1 1 1 1 ...
## $ Replicate                 : Factor w/ 10 levels "1","2","3","4",..: 1 1 1 1 1 1 1 1 1 1 ...
## $ GeneticMerit              : num  1.09e-06 1.09e-06 1.09e-06 1.09e-06 1.09e-06 ...
##   = deviation from the mean true breeding value of accessions in the units of standard deviation of true breeding values of accessions
## $ GeneticMeritVsElite       : num  5.94e-08 5.94e-08 5.94e-08 5.94e-08 5.94e-08 ...
##   = GeneticMerit / GeneticMeritOfElite
## $ Accuracy                  : num  0.439 0.439 0.439 0.438 0.438 ...
## $ KinshipWithElite          : num  0.0306 0.0306 0.0306 0.0306 0.0306 ...
## $ Heterozygosity            : num  0.219 0.219 0.219 0.219 0.219 ...

## Load the required functions
source(file="SimulationFunctions.R")

## Setup analysis environment (packages)
Setup()

### ANALYSIS
###-----------------------------------------------------------------------------

## The Landrace approach for very diverse mega-population with low variation
##   between landraces
Analyse(
  ## Define the metric of interest
  ##   (GeneticMerit, GeneticMeritVsElite, KinshipWithElite, Accuracy, Heterozygosity; one or many at a time)
  Metric=c("Accuracy"),
  ## Define the approach of interest
  ##   (Landrace, LandraceDH, or LandraceElite; one or many at a time)
  Approach="LandraceElite",
  ## Define the effective population size of interest
  ##   (1K or 100K; one or many at a time)
  EffectivePopSize=c("1K", "100K"),
  ## Define the within accession diversity of interest
  ##   (0.3 or 0.9; one or many at a time)
  WithinAccessionDiversity=c("0.3", "0.9"),
  ## Define the stage of interest
  ##   (T, A, S, C1, C2, C3, or C4; one or many at a time)
  Stage=c("C3"),
  ## Pause after each output
  Pause=FALSE,
  ## Figure parameters (width, height, pointsize)
  FigPar=c(30,20,24)
)

###-----------------------------------------------------------------------------
### SimulationAnalysis.R ends here
