# Supplementary material for: Initiating maize pre-breeding programs using genomic selection to harness polygenic variation from landrace populations
Source: BMC Genomics. 2016 Jan 5;17:30. doi: 10.1186/s12864-015-2345-z (PMC4702314; doi:10.1186/s12864-015-2345-z)
Supplement: Additional file 3: — Simulation outputs and accompanying R code for its analysis. Analysis and decision support system for comparing simulation outputs of different designs of initiating a pre-breeding program from maize landrace populations. The ZIP file contains three files: SimulationOutput.RData – Simulation outputs in the R data file format, SimulationFunctions.R – R functions used for analysis, SimulationAnalysis.R – R script for analysis (ZIP 6783 kb) [file 12864_2015_2345_MOESM3_ESM.zip › Gorjanc_et_al_SeeD_Additional_file_3_Data_and_Code/SimulationFunctions.R]

### SimulationFunctions.R
###--------------------------------------------------------------------------###
### What: Analysis and decision support system for comparing simulation outputs
###       of different designs of initiating a pre-breeding program from maize
###       landrace populations
###
###       Functions
###
### Who: Gorjanc, Jenko, Hearne, Hickey
### Last change: 2015-09
###--------------------------------------------------------------------------###

### Setup function
###--------------------------------------------------------------------------###

Setup <- function() {
  ## Install required packages
  RequiredPackages <- c("doBy", "multcomp", "multcompView", "party")
  MissingPackages <- RequiredPackages[!RequiredPackages %in% installed.packages()[, "Package"]]
  if (length(MissingPackages) > 0) {
    install.packages(pkg=MissingPackages)
  }
  
  ## Load required packages
  library(package="doBy")         # for summaryBy(), LSmeans()
  library(package="multcomp")     # for glht()
  library(package="multcompView") # for multcompLetters()
  library(package="party")        # for ctree()  
}

### Descriptive statistics function
###--------------------------------------------------------------------------###

DescStat <- function(x, na.rm = TRUE) {
  if (!is.numeric(x)) stop("'x' must be numeric")
  m <- mean(x, na.rm = na.rm)
  s <- sd(x, na.rm = na.rm)
  q <- quantile(x, probs=c(0.025, 0.975), na.rm=na.rm)
  names(q) <- NULL
  c(n=length(x),
    obs=sum(!is.na(x)),
    mean=m,
    median=median(x, na.rm=na.rm),
    sd=s,
    cv=s/m,
    q0.025=q[1],
    q0.975=q[2],
    min=min(x, na.rm=na.rm), 
    max=max(x, na.rm=na.rm))
}

### Least-square means function
###--------------------------------------------------------------------------###

LSM <- function(ModelFit, Effect) {
  ## Return object
  Ret <- vector(mode="list", length=3)
  names(Ret) <- c("LSMeans", "GLH", "PValueLetters")
  
  ## Least-square means
  Ret$LSMeans <- LSmeans(object=ModelFit, effect=Effect)
  
  ## General linear hypothesis testing (tricking the code for automation)
  LinFct <- mcp(Heritability="Tukey")
  names(LinFct) <- Effect
  Ret$GLH <- glht(model=ModelFit, linfct=LinFct)
  Tmp <- summary(Ret$GLH)$test$pvalues
  names(Tmp) <- gsub(pattern=" ", replacement="", x=dimnames(Ret$GLH$linfct)[[1]])
  Ret$PValueLetters <- multcompLetters(Tmp, threshold=0.01)
  
  ## Return
  Ret
}

### Analyse function
###--------------------------------------------------------------------------###

Analyse <- function(## Define the metric of interest
                    ##   (GeneticMerit, GeneticMeritVsElite, KinshipWithElite, Accuracy, Heterozygosity; one or many at a time)
                    Metric,
                    ## Define the approach of interest
                    ##   (Landrace, LandraceDH, or Testcross; one or many at a time)
                    Approach,
                    ## Define the effective population size of interest
                    ##   (1K or 100K; one or many at a time)
                    EffectivePopSize,
                    ## Define the within accession diversity of interest
                    ##   (0.3 or 0.9; one or many at a time)
                    WithinAccessionDiversity,
                    ## Define the stage of interest
                    ##   (T, A, S, C1, C2, C3, or C4; one or many at a time)
                    Stage,
                    ## Pause after each output
                    Pause=FALSE,
                    ## Figure parameters (width, height, pointsize)
                    FigPar=c(30, 20, 24)) {
  ## Check inputs
  Metrics <- c("GeneticMerit", "GeneticMeritVsElite", "KinshipWithElite", "Accuracy", "Heterozygosity")
  if (any(!Metric %in% Metrics)) {
    stop(paste0("Valid metrics are: ", paste(Metrics, collapse=", ")))
  }
  Approaches <- c("Landrace", "LandraceDH", "LandraceElite")
  if (any(!Approach %in% Approaches)) {
    stop(paste0("Valid approaches are: ", paste(Approaches, collapse=", ")))
  }
  EffectivePopSizes <- c("1K", "100K")
  if (any(!EffectivePopSize %in% EffectivePopSizes)) {
    stop(paste0("Valid effective population sizes are: ", paste(EffectivePopSizes, collapse=", ")))
  }
  WithinAccessionDiversities <- c("0.3", "0.9")
  if (any(!WithinAccessionDiversity %in% WithinAccessionDiversities)) {
    stop(paste0("Valid within accession diversities are: ", paste(WithinAccessionDiversities, collapse=", ")))
  }
  Stages <- c("T", "A", "S", "C1", "C2", "C3", "C4")
  if (any(!Stage %in% Stages)) {
    stop(paste0("Valid stages are: ", paste(Stages, collapse=", ")))
  }

  for (StageInternal in Stage) {
    
    for (MetricInternal in Metric) {
      
      ## Output file names
      FileOutput <- paste("Approach",                 paste(Approach,                 collapse="-"),
                          "EffectivePopSize",         paste(EffectivePopSize,         collapse="-"),
                          "WithinAccessionDiversity", paste(WithinAccessionDiversity, collapse="-"),
                          "Stage",                    StageInternal,
                          "Metric",                   MetricInternal,
                          sep="_")
      FileTxtOutput <- paste0(FileOutput, ".txt")
      FileFigOutput <- paste0(FileOutput, ".pdf")
      
      ## Subset output to the settings of interest
      Test <- SimulationOutput$Approach                 %in% Approach                 &
              SimulationOutput$EffectivePopSize         %in% EffectivePopSize         &
              SimulationOutput$WithinAccessionDiversity %in% WithinAccessionDiversity &
              SimulationOutput$Stage                    %in% StageInternal
      sum(Test)
      Data <- SimulationOutput[Test, ]
      DropLevels <- function(x)
      { 
        if (is.factor(x)) {
          return(droplevels(x))
        } else {
          return(x)
        }
      }
      Data[] <- lapply(X=Data, FUN=DropLevels)
      
      ## Ease refering to the metric
      Data$Metric <- Data[, MetricInternal]
      
      ## Save printouts to a file
      options(width=300)
      sink(file=FileTxtOutput, split=TRUE)
      
      ## Overall descriptive statistics
      print(summaryBy(Metric ~ 1,                          data=Data, FUN=DescStat)); if (Pause) Wait()
      
      ## Effect of the design factors - descriptive statistics
      if (length(Approach) > 1) {
        cat(paste0("\n* Descriptive statistics for ", MetricInternal, " by approach:\n"))
        print(summaryBy(Metric ~ Approach,                 data=Data, FUN=DescStat)); if (Pause) Wait()
      }
      if (length(EffectivePopSize) > 1) {
        cat(paste0("\n* Descriptive statistics for ", MetricInternal, " by effective population size:\n"))
        print(summaryBy(Metric ~ EffectivePopSize,         data=Data, FUN=DescStat)); if (Pause) Wait()
      }
      if (length(WithinAccessionDiversity) > 1) {
        cat(paste0("\n* Descriptive statistics for ", MetricInternal, " by within accession diversity:\n"))
        print(summaryBy(Metric ~ WithinAccessionDiversity, data=Data, FUN=DescStat)); if (Pause) Wait()
      }
      cat(paste0("\n* Descriptive statistics for ", MetricInternal, " by heritability:\n"))
      print(summaryBy(Metric ~ Heritability,               data=Data, FUN=DescStat)); if (Pause) Wait()
      cat(paste0("\n* Descriptive statistics for ", MetricInternal, " by genotyping platform:\n"))
      print(summaryBy(Metric ~ GenoPlatform,               data=Data, FUN=DescStat)); if (Pause) Wait()
      cat(paste0("\n* Descriptive statistics for ", MetricInternal, " by number of phenotyped accessions seeds:\n"))
      print(summaryBy(Metric ~ NoPhenotypedAccessionSeeds, data=Data, FUN=DescStat)); if (Pause) Wait()
      cat(paste0("\n* Descriptive statistics for ", MetricInternal, " by number of selected accessions:\n"))
      print(summaryBy(Metric ~ NoSelectedAccessions,       data=Data, FUN=DescStat)); if (Pause) Wait()
      cat(paste0("\n* Descriptive statistics for ", MetricInternal, " by number of tested seeds per selected accessions:\n"))
      print(summaryBy(Metric ~ NoTestedAccessionSeeds,     data=Data, FUN=DescStat)); if (Pause) Wait()
      cat(paste0("\n* Descriptive statistics for ", MetricInternal, " by number of phenotyped synthetic seeds:\n"))
      print(summaryBy(Metric ~ NoPhenotypedSyntheticSeeds, data=Data, FUN=DescStat)); if (Pause) Wait()
      
      ## Model formulae
      Model <- Metric ~ Heritability               +
                        GenoPlatform               +
                        NoPhenotypedAccessionSeeds +
                        NoSelectedAccessions       +
                        NoTestedAccessionSeeds     +
                        NoPhenotypedSyntheticSeeds
      if (length(Approach) > 1) {
        Model <- update(old=Model, new=~ . + Approach)
      }
      if (length(EffectivePopSize) > 1) {
        Model <- update(old=Model, new=~ . + EffectivePopSize)
      }
      if (length(WithinAccessionDiversity) > 1) {
        Model <- update(old=Model, new=~ . + WithinAccessionDiversity)
      }
      
      ## Effect of the design factors - linear model
      FitLM <- lm(formula=Model, data=Data)
      if (length(Approach) > 1) {
        cat(paste0("\n* Least-square means for ", MetricInternal, " by approach:\n"))
        print(LSM(ModelFit=FitLM, Effect="Approach"));                 if (Pause) Wait()
      }
      if (length(EffectivePopSize) > 1) {
        cat(paste0("\n* Least-square means for ", MetricInternal, " by effective population size:\n"))
        print(LSM(ModelFit=FitLM, Effect="EffectivePopSize"));         if (Pause) Wait()
      }
      if (length(WithinAccessionDiversity) > 1) {
        cat(paste0("\n* Least-square means for ", MetricInternal, " by within accession diversity:\n"))
        print(LSM(ModelFit=FitLM, Effect="WithinAccessionDiversity")); if (Pause) Wait()
      }
      cat(paste0("\n* Least-square means for ", MetricInternal, " by approach:\n"))
      print(LSM(ModelFit=FitLM, Effect="Heritability"));               if (Pause) Wait()
      cat(paste0("\n* Least-square means for ", MetricInternal, " by genotyping platform:\n"))
      print(LSM(ModelFit=FitLM, Effect="GenoPlatform"));               if (Pause) Wait()
      cat(paste0("\n* Least-square means for ", MetricInternal, " by number of phenotyped accessions seeds:\n"))
      print(LSM(ModelFit=FitLM, Effect="NoPhenotypedAccessionSeeds")); if (Pause) Wait()
      cat(paste0("\n* Least-square means for ", MetricInternal, " by number of selected accessions:\n"))
      print(LSM(ModelFit=FitLM, Effect="NoSelectedAccessions"));       if (Pause) Wait()
      cat(paste0("\n* Least-square means for ", MetricInternal, " by number of tested seeds per selected accessions:\n"))
      print(LSM(ModelFit=FitLM, Effect="NoTestedAccessionSeeds"));     if (Pause) Wait()
      cat(paste0("\n* Least-square means for ", MetricInternal, " by number of phenotyped synthetic seeds:\n"))
      print(LSM(ModelFit=FitLM, Effect="NoPhenotypedSyntheticSeeds")); if (Pause) Wait()
      
      ## Effect of the design factors - regression tree
      FitCTree <- ctree(formula=Model, data=Data,
                        control=ctree_control(testtype="Bonferroni", mincriterion=0.99))
      cat(paste0("\n* Regression tree for ", MetricInternal, ":\n"))
      print(FitCTree)
      sink()
      
      ## Plot the regression tree
      pdf(file=FileFigOutput, width=FigPar[1], height=FigPar[2], pointsize=FigPar[3])
      plot(FitCTree, type="simple", drop_terminal=TRUE)
      dev.off()
      
    } ## end for (MetricInternal in Metric)
    
  } ## end of for (StageInternal in Stage)


}

Wait <- function() {
  invisible(readline(prompt="Press any key to continue."))
}

###--------------------------------------------------------------------------###
### SimulationFunctions.R ends here
